# Supplementary material for: CXCR1 Expression in MDA-PCa-2b Cell Upregulates ITM2A to Inhibit Tumor Growth
Source: Cancers (Basel). 2024 Dec 11;16(24):4138. doi: 10.3390/cancers16244138 (PMC11674668; doi:10.3390/cancers16244138)
Supplement: Supplementary file 1 [file cancers-16-04138-s001.zip]

Archive with 4 entries (4 files):
- Supplementary Figures S1, S2 & Table S1.pdf
- Supplementary Figures S3 - S11.pdf
- Figure S1.TIF
- Figure S2.TIF
